# Supplementary material for: Gut dysbiosis promotes prostate cancer progression and docetaxel resistance via activating NF-κB-IL6-STAT3 axis
Source: Microbiome. 2022 Jun 16;10:94. doi: 10.1186/s40168-022-01289-w (PMC9202177; doi:10.1186/s40168-022-01289-w)
Supplement: Supplementary file 7 — Additional file 6. Human (phylum to species). [file 40168_2022_1289_MOESM6_ESM.xlsx]

## Sheet: Sheet1
Phylum	BPH-1	BPH-2	BPH-3	BPH-4	BPH-5	BPH-6	BPH-7	BPH-8	BPH-9	BPH-10	BPH-11	BPH-12	BPH-13	BPH-14	BPH-15	BPH-16	BPH-17	BPH-18	BPH-19	BPH-20	mPca-1	mPca-2	mPca-3	mPca-4	mPca-5	nmPca-1	nmPca-2	nmPca-3	nmPca-4	nmPca-5	nmPca-6	nmPca-7	nmPca-8	nmPca-9	nmPca-10	Domain
Firmicutes	78.7361	50.2762	48.7564	46.8321	83.8251	84.8237	46.4666	71.2289	57.2076	61.5681	72.5063	52.64	75.9006	78.9411	70.2487	70.7084	70.946	58.4311	64.2135	64.8108	76.5613	43.9729	29.0765	41.0514	32.1342	65.6795	54.7486	41.0475	38.0036	74.6791	46.7985	61.2969	30.5036	71.7846	69.2969	Bacteria
Bacteroidetes	10.3142	22.9376	37.1301	49.5224	14.3046	11.1297	49.8211	19.3757	7.9371	29.9717	23.3924	39.0861	5.9877	8.5169	26.2525	24.4393	2.5258	33.0888	33.7722	20.3126	12.8612	37.7293	47.1716	36.1668	54.6506	29.1036	33.5585	12.0413	60.0141	15.4619	38.6779	3.8477	54.363	8.3549	12.3199	Bacteria
Proteobacteria	8.6446	2.9562	9.1426	1.7011	1.4473	2.2877	3.2903	5.1898	11.5079	6.4724	2.8156	4.9335	13.1022	10.6725	2.5262	2.0665	2.0697	3.4742	1.1097	2.5186	8.6969	14.8591	16.1501	19.6139	11.156	2.4706	3.9642	4.8184	1.3513	5.0394	2.2739	1.3081	10.6237	19.3168	14.4639	Bacteria
Actinobacteria	2.2129	22.5063	1.2821	0.351	0.3073	1.5815	0.2458	0.5551	22.0749	1.0961	1.1816	0.5251	4.2185	0.8138	0.8272	2.6706	24.1174	4.7164	0.6901	11.966	1.4438	3.1513	2.5891	2.06	0.3283	2.278	7.6191	41.7385	0.4424	4.6771	12.0351	33.3583	4.461	0.2889	3.3317	Bacteria
Verrucomicrobia	0.0243	1.2409	3.5188	0.0299	0.0363	0.0099	0.0624	0.0123	0.0194	0.5676	0.0305	2.6579	0.2132	0.9418	0.0136	0.0066	0.0634	0.0959	0.1689	0.2485	0.2668	0.0197	0.6759	0.0314	0.1572	0.0888	0.0299	0.1877	0.0446	0.0279	0.1098	0.0153	0.003	0.1258	0.0113	Bacteria
Fusobacteria	0.0013	0.01	0.0091	1.1367	0.0033	0.0066	0.0055	3.5848	0.0218	0.0261	0.0036	0.0018	0	0.0018	0.0136	0.005	0.0034	0	0.0073	0.0017	0	0.1929	0.138	0.0729	1.1325	0.0019	0.02	0.032	0	0.0201	0.0069	0.0732	0.0015	0.0034	0.0042	Bacteria
Cyanobacteria	0.0026	0	0.0055	0.006	0.0017	0.0328	0.0073	0.015	0.7338	0	0.0108	0.0607	0.054	0.0105	0	0.0578	0.0086	0.0078	0.0054	0.0117	0.0704	0.002	1.6808	0.6992	0.0022	0.0094	0.0142	0.0533	0.0034	0.0294	0.0069	0.0613	0	0.0459	0.2076	Bacteria
Patescibacteria	0.0128	0.0066	0.0219	0.01	0.0248	0.0328	0.0293	0.0164	0.0024	0.0152	0.018	0.0143	0.0054	0.0123	0.0232	0.0033	0.1269	0.0117	0.0054	0.0267	0.0049	0.0138	1.0686	0.0013	0.0183	0.017	0.0285	0.0226	0.0137	0.0093	0.0549	0.0187	0.0258	0	0.346	Bacteria
Synergistetes	0	0.0017	0.0622	0.3271	0	0.0575	0.022	0.0014	0	0.2458	0.0054	0.0357	0.2537	0	0.0581	0.005	0.0069	0.0822	0.0018	0.0734	0.0196	0.0098	0.1392	0.0629	0	0.0283	0	0	0.012	0	0.0034	0.0017	0	0.0034	0.0056	Bacteria
Chloroflexi	0.0013	0	0.0055	0.012	0.005	0	0.0092	0	0.0061	0	0	0	0.0202	0.0035	0.0019	0	0.0034	0.002	0	0.0067	0	0	0.7643	0	0	0	0	0.0067	0.012	0	0	0	0	0.0102	0.0014	Bacteria
Other	0.0461	0.0133	0.0347	0.0539	0.0267	0.0295	0.0294	0.0178	0.4831	0.0066	0.0287	0.0214	0.2293	0.0562	0.0193	0.0165	0.0205	0.0294	0.0108	0.0167	0.0573	0.0375	0.5438	0.239	0.4188	0.2531	0.014	0.044	0.0291	0.0355	0.0188	0.0085	0	0.0289	0.0099
Unclassified	0.0038	0.0514	0.0311	0.0179	0.0182	0.0082	0.011	0.0027	0.0061	0.0304	0.0072	0.0232	0.0148	0.0298	0.0155	0.0215	0.108	0.0606	0.0145	0.0067	0.018	0.0118	0.0024	0.0013	0.0022	0.0699	0.0028	0.008	0.0737	0.0201	0.0137	0.0102	0.0182	0.0374	0.0014
Class	BPH-1	BPH-2	BPH-3	BPH-4	BPH-5	BPH-6	BPH-7	BPH-8	BPH-9	BPH-10	BPH-11	BPH-12	BPH-13	BPH-14	BPH-15	BPH-16	BPH-17	BPH-18	BPH-19	BPH-20	mPca-1	mPca-2	mPca-3	mPca-4	mPca-5	nmPca-1	nmPca-2	nmPca-3	nmPca-4	nmPca-5	nmPca-6	nmPca-7	nmPca-8	nmPca-9	nmPca-10	Domain	Phylum
Clostridia	65.3448	20.6915	43.0247	39.0049	60.6549	78.4763	37.1733	28.2857	1.8708	43.9691	54.8313	49.841	47.6504	60.1621	60.9535	44.7556	48.9995	53.2668	59.555	40.4951	65.6906	38.7331	14.7771	35.5858	15.0315	48.3681	7.6533	6.5545	33.7335	62.1232	28.9835	53.7429	12.1385	59.497	61.5459	Bacteria	Firmicutes
Bacteroidia	10.3142	22.9376	37.1301	49.5224	14.3046	11.1297	49.8211	19.3634	7.9371	29.9717	23.3924	39.0754	5.9877	8.5134	26.2525	24.431	2.5258	33.0888	33.7722	20.3126	12.8595	37.7293	47.1716	36.163	54.6506	29.1036	33.5514	12.0413	60.0141	15.4619	38.6779	3.8357	54.363	8.3532	12.3199	Bacteria	Bacteroidetes
Negativicutes	13.1203	28.7504	5.3952	7.5461	22.9174	6.0255	8.9045	38.7638	43.0383	17.4424	17.3392	2.515	26.5269	17.7652	8.9426	25.6408	20.2678	4.8748	4.2136	23.4767	10.3289	4.7476	12.0123	4.828	17.0467	16.5086	46.4926	3.4643	3.8431	12.1735	16.4559	7.3053	18.1265	11.4497	6.2327	Bacteria	Firmicutes
Gammaproteobacteria	8.2611	2.3457	8.1605	1.3142	1.3763	1.2646	2.8777	3.8814	10.4799	5.8678	2.1369	4.5709	12.3518	8.8151	1.7494	1.3419	2.0114	2.2907	0.8845	1.3777	5.3085	14.5382	10.4895	14.806	10.0289	2.1325	3.9157	4.7611	1.209	4.2018	1.572	0.964	10.5979	18.2563	13.0699	Bacteria	Proteobacteria
Actinobacteria	1.9611	20.2087	0.15	0.2313	0.0644	1.3122	0.1559	0.3705	19.4316	0.4328	0.6267	0.2304	2.4871	0.3227	0.0794	1.6901	23.9322	4.6166	0.3923	11.8426	0.2144	2.8659	1.5758	0.2578	0.2175	0.2191	7.2543	41.6094	0.2298	2.3486	6.3702	30.5837	3.8851	0.1921	0.4166	Bacteria	Actinobacteria
Bacilli	0.124	0.5425	0.1463	0.1037	0.0991	0.1412	0.1321	3.1705	12.2671	0.0609	0.097	0.1232	1.1781	0.463	0.1066	0.1519	0.1663	0.0411	0.0854	0.2352	0.1833	0.1417	2.1574	0.5144	0.0528	0.0793	0.5457	30.9767	0.0617	0.1982	1.1652	0.172	0.1155	0.1581	1.1468	Bacteria	Firmicutes
Coriobacteriia	0.2493	2.2976	1.1303	0.1117	0.2313	0.266	0.0899	0.1818	1.47	0.6633	0.5513	0.2912	1.7219	0.47	0.7459	0.9672	0.1818	0.0978	0.2924	0.1218	1.2211	0.2854	0.1993	0.3056	0.1109	2.0494	0.3648	0.1185	0.2058	2.2913	5.6632	2.7729	0.5759	0.0884	2.9109	Bacteria	Actinobacteria
Deltaproteobacteria	0.3656	0.5955	0.9657	0.347	0.0264	1.0149	0.3907	1.2838	0.1199	0.6003	0.6734	0.334	0.7274	1.8135	0.7614	0.6899	0.0343	1.1581	0.2198	1.1142	3.3475	0.3012	1.3152	3.4031	0.5114	0.306	0.0228	0.0226	0.0772	0.7973	0.6933	0.3168	0.0182	0.9823	1.3304	Bacteria	Proteobacteria
Verrucomicrobiae	0.0243	1.2409	3.5188	0.0299	0.0363	0.0099	0.0624	0.0123	0.0194	0.5676	0.0305	2.6579	0.2132	0.9418	0.0136	0.0066	0.0634	0.0959	0.1689	0.2485	0.2668	0.0197	0.6759	0.0314	0.1572	0.0888	0.0299	0.1877	0.0446	0.0279	0.1098	0.0153	0.003	0.1258	0.0113	Bacteria	Verrucomicrobia
Erysipelotrichia	0.1432	0.1825	0.1737	0.1735	0.1404	0.138	0.2494	0.726	0.0278	0.0826	0.1706	0.1572	0.4291	0.2087	0.1899	0.0363	1.4712	0.1995	0.2979	0.4787	0.3094	0.3425	0.1286	0.1207	0.0032	0.68	0.0499	0.0519	0.343	0.178	0.1493	0.0613	0.0972	0.6645	0.3644	Bacteria	Firmicutes
Other	0.0846	0.045	0.1572	1.5937	0.1145	0.1691	0.1247	3.6751	3.2705	0.2981	0.0755	0.1768	0.5946	0.1494	0.1335	0.1441	0.1971	0.1607	0.0415	0.1654	0.2028	0.2736	9.494	3.9805	2.1877	0.3513	0.1093	0.2037	0.1421	0.1715	0.1012	0.2043	0.0319	0.1802	0.6411
Unclassified	0.0077	0.1626	0.0476	0.0219	0.0347	0.0526	0.0183	0.2857	0.0678	0.0435	0.0754	0.0268	0.1309	0.3753	0.0717	0.1453	0.1492	0.1095	0.0763	0.1318	0.0671	0.0217	0.0035	0.0038	0.0022	0.1133	0.01	0.008	0.096	0.0263	0.0583	0.0256	0.0471	0.0527	0.0099
Order	BPH-1	BPH-2	BPH-3	BPH-4	BPH-5	BPH-6	BPH-7	BPH-8	BPH-9	BPH-10	BPH-11	BPH-12	BPH-13	BPH-14	BPH-15	BPH-16	BPH-17	BPH-18	BPH-19	BPH-20	mPca-1	mPca-2	mPca-3	mPca-4	mPca-5	nmPca-1	nmPca-2	nmPca-3	nmPca-4	nmPca-5	nmPca-6	nmPca-7	nmPca-8	nmPca-9	nmPca-10	Domain	Phylum	Class
Clostridiales	65.3435	20.6915	43.0228	39.0029	60.6549	78.4763	37.1733	28.2857	1.8708	43.9691	54.8313	49.7945	47.6477	60.1148	60.9535	44.7539	48.9995	53.255	59.555	40.4884	65.6906	38.7331	14.7771	35.5845	15.0315	48.3681	7.6533	6.5545	33.7284	62.1232	28.9835	53.7429	12.1385	59.497	61.5459	Bacteria	Firmicutes	Clostridia
Bacteroidales	10.3142	22.9376	37.0789	49.5124	14.3013	11.1149	49.8138	19.358	7.506	29.9717	23.3834	39.0719	5.9823	8.4538	26.2505	24.4178	2.5258	33.0379	33.7686	20.3126	12.8382	37.7293	46.675	36.0536	54.5979	29.0866	33.5485	12.032	60.0106	15.4588	38.6762	3.8204	54.363	8.343	12.3199	Bacteria	Bacteroidetes	Bacteroidia
Selenomonadales	13.1203	28.7504	5.3952	7.5461	22.9174	6.0255	8.9045	38.7638	43.0383	17.4424	17.3392	2.515	26.5269	17.7652	8.9426	25.6408	20.2678	4.8748	4.2136	23.4767	10.3289	4.7476	12.0123	4.828	17.0467	16.5086	46.4926	3.4643	3.8431	12.1735	16.4559	7.3053	18.1265	11.4497	6.2327	Bacteria	Firmicutes	Negativicutes
Bifidobacteriales	1.7412	20.1822	0.1262	0.1934	0.0446	1.2826	0.1357	0.2311	19.3106	0.3763	0.5962	0.1679	2.3225	0.2455	0.0523	1.6538	23.831	4.6068	0.3632	11.7859	0.203	2.8305	0.197	0.0792	0.0484	0.1851	7.2329	41.5002	0.1749	2.1737	6.3462	30.3861	3.8608	0.1241	0.1384	Bacteria	Actinobacteria	Actinobacteria
Enterobacteriales	8.1805	1.6075	8.0691	0.8336	0.7947	1.0626	0.7245	2.4459	1.0135	4.5955	1.5892	4.1369	12.1157	7.9294	1.1604	0.4555	0.9894	2.1107	0.3269	0.6739	5.153	14.2193	6.163	10.2207	6.6518	1.4733	3.8929	0.6923	0.415	3.454	1.4244	0.884	10.3532	16.9885	13.0106	Bacteria	Proteobacteria	Gammaproteobacteria
Lactobacillales	0.1214	0.5408	0.1427	0.1037	0.0975	0.1363	0.1321	3.1691	12.2489	0.0609	0.0952	0.1197	1.1768	0.456	0.1007	0.1469	0.1578	0.0391	0.0835	0.2352	0.1817	0.1398	2.0087	0.4892	0.0398	0.0793	0.5429	30.9727	0.06	0.1982	1.1652	0.1703	0.114	0.1564	1.1271	Bacteria	Firmicutes	Bacilli
Coriobacteriales	0.2493	2.2976	1.1303	0.1117	0.2313	0.266	0.0899	0.1818	1.47	0.6633	0.5513	0.2912	1.7219	0.47	0.7459	0.9672	0.18	0.0978	0.2924	0.1218	1.2211	0.2854	0.1993	0.3056	0.1109	2.0494	0.3648	0.1185	0.2058	2.2913	5.6632	2.7712	0.5759	0.0884	2.9109	Bacteria	Actinobacteria	Coriobacteriia
Desulfovibrionales	0.3656	0.5939	0.9602	0.339	0.0165	1.0116	0.376	1.2728	0.04	0.585	0.6554	0.3215	0.726	1.7942	0.7575	0.6767	0.0274	1.1444	0.2016	1.1092	3.3458	0.2972	1.1854	3.3994	0.507	0.306	0.0157	0.0213	0.0669	0.7942	0.6899	0.3134	0.0122	0.9823	1.329	Bacteria	Proteobacteria	Deltaproteobacteria
Betaproteobacteriales	0.0511	0.7299	0.0713	0.355	0.5403	0.1856	2.0799	0.1572	0.3681	1.2636	0.5261	0.3447	0.1876	0.8349	0.5734	0.8434	0.1492	0.0782	0.3868	0.6071	0.0884	0.1811	3.4183	0.7244	2.786	0.595	0.0142	4.0275	0.5436	0.079	0.0892	0.0681	0.2325	0.8855	0.0381	Bacteria	Proteobacteria	Gammaproteobacteria
Verrucomicrobiales	0.0243	1.2409	3.5188	0.0299	0.0363	0.0082	0.0624	0.0109	0.0061	0.5676	0.0251	2.6561	0.2011	0.9418	0.0136	0.0066	0.06	0.09	0.1689	0.2469	0.2668	0.0157	0.394	0.0151	0.1572	0.085	0.0299	0.1824	0.0429	0.0186	0.1098	0.0153	0.003	0.1258	0.0099	Bacteria	Verrucomicrobia	Verrucomicrobiae
Other	0.4787	0.2428	0.3748	1.9188	0.3237	0.3593	0.4799	5.8175	12.9911	0.4526	0.3163	0.5201	1.2389	0.5302	0.3735	0.2805	2.6592	0.5013	0.5499	0.8044	0.6086	0.7835	12.6844	8.1309	3.0188	1.1487	0.1903	0.4083	0.7968	1.1904	0.336	0.492	0.17	1.2934	1.3203
Unclassified	0.0102	0.1858	0.1097	0.0538	0.043	0.0706	0.0275	0.3062	0.1368	0.0522	0.0916	0.0607	0.1511	0.4648	0.0756	0.1585	0.1526	0.1643	0.089	0.1384	0.0737	0.0374	0.2854	0.1698	0.0043	0.1152	0.0214	0.0253	0.1115	0.0449	0.0601	0.0307	0.0501	0.0663	0.0169
Family	BPH-1	BPH-2	BPH-3	BPH-4	BPH-5	BPH-6	BPH-7	BPH-8	BPH-9	BPH-10	BPH-11	BPH-12	BPH-13	BPH-14	BPH-15	BPH-16	BPH-17	BPH-18	BPH-19	BPH-20	mPca-1	mPca-2	mPca-3	mPca-4	mPca-5	nmPca-1	nmPca-2	nmPca-3	nmPca-4	nmPca-5	nmPca-6	nmPca-7	nmPca-8	nmPca-9	nmPca-10	Domain	Phylum	Class	Order
Ruminococcaceae	1.3359	17.3272	20.3428	24.148	39.0972	64.2	27.4049	5.6519	0.8488	16.6159	42.8559	28.1169	36.1501	35.5006	44.684	24.979	44.5481	26.205	35.9789	28.504	44.3273	19.0556	11.018	21.284	2.2715	31.2096	5.4361	2.5869	11.7127	34.2648	23.3615	40.8015	9.2851	44.1962	7.1196	Bacteria	Firmicutes	Clostridia	Clostridiales
Bacteroidaceae	9.7402	16.9042	31.4148	44.136	10.6186	6.8992	44.8948	18.1917	0.3681	22.9491	5.4643	33.8079	3.259	4.0445	20.8125	2.4642	2.0542	15.8509	31.64	13.574	5.9894	36.4952	41.0887	24.2583	51.1541	7.3741	9.2107	11.3862	1.0855	15.3303	36.0351	3.5496	9.0542	7.2128	1.7471	Bacteria	Bacteroidetes	Bacteroidia	Bacteroidales
Lachnospiraceae	63.8273	3.0507	17.0288	14.476	20.6655	11.4368	9.2768	21.6398	0.9457	26.2875	11.3074	20.9185	6.5706	21.7992	15.9053	15.4951	3.3008	22.811	21.057	9.8777	20.3745	19.3922	3.2213	13.9949	12.7159	15.517	2.1531	3.9143	21.3555	25.8844	5.0179	12.519	2.782	14.5004	53.2427	Bacteria	Firmicutes	Clostridia	Clostridiales
Veillonellaceae	1.3513	20.3845	0.3219	0.5504	22.8579	0.9016	8.5872	36.6036	40.8721	0.3415	16.6245	0.5841	25.7982	17.325	1.7629	18.131	19.6231	0.0998	0.1053	1.1826	9.9622	4.0509	0.2713	0.9432	1.6008	11.6335	39.7199	3.4337	3.0268	2.4415	12.7199	0.1073	17.7528	3.999	4.1325	Bacteria	Firmicutes	Negativicutes	Selenomonadales
Prevotellaceae	0.0447	0.0398	0.1244	0.2333	1.8851	0.023	0.1302	0.041	6.7396	4.1692	13.9238	1.1092	0.2577	2.6344	0.0174	19.59	0.0377	10.5008	0.0999	0.1318	0.1457	0.0807	0.3326	3.8596	0.0614	16.9431	0.5201	0.0426	57.9802	0.0542	0.1544	0.0273	43.1968	0.2634	0.0636	Bacteria	Bacteroidetes	Bacteroidia	Bacteroidales
Bifidobacteriaceae	1.7412	20.1822	0.1262	0.1934	0.0446	1.2826	0.1357	0.2311	19.3106	0.3763	0.5962	0.1679	2.3225	0.2455	0.0523	1.6538	23.831	4.6068	0.3632	11.7859	0.203	2.8305	0.197	0.0792	0.0484	0.1851	7.2329	41.5002	0.1749	2.1737	6.3462	30.3861	3.8608	0.1241	0.1384	Bacteria	Actinobacteria	Actinobacteria	Bifidobacteriales
Acidaminococcaceae	11.7588	8.2928	5.0733	6.9917	0.0595	5.119	0.3173	2.1287	2.1662	17.1009	0.7147	1.9309	0.726	0.4402	7.1797	7.4901	0.6447	4.775	4.1046	22.2891	0.3667	0.6948	11.741	3.8848	15.4459	4.86	6.6615	0.0306	0.8163	9.7274	3.7308	7.198	0.3738	7.4473	2.1002	Bacteria	Firmicutes	Negativicutes	Selenomonadales
Enterobacteriaceae	8.1805	1.6075	8.0691	0.8336	0.7947	1.0626	0.7245	2.4459	1.0135	4.5955	1.5892	4.1369	12.1157	7.9294	1.1604	0.4555	0.9894	2.1107	0.3269	0.6739	5.153	14.2193	6.163	10.2207	6.6518	1.4733	3.8929	0.6923	0.415	3.454	1.4244	0.884	10.3532	16.9885	13.0106	Bacteria	Proteobacteria	Gammaproteobacteria	Enterobacteriales
Tannerellaceae	0.4283	0.9937	0.4828	1.7031	0.6179	0.4434	1.7002	0.8285	0.2167	0.5328	1.3073	1.0253	0.2308	0.2964	0.2751	0.3004	0.1543	0.4832	0.3142	0.5104	1.0869	1.0176	2.0595	0.9835	2.5987	1.0918	23.7464	0.5392	0.0326	0.0356	0.8255	0.1737	1.1001	0.5863	9.0955	Bacteria	Bacteroidetes	Bacteroidia	Bacteroidales
Rikenellaceae	0.0716	4.4591	2.9646	1.7888	0.385	3.1548	3.0226	0.0807	0.0145	0.6981	1.6718	1.5987	1.4912	1.1997	2.5417	0.6355	0.2023	2.8521	0.7828	5.2708	3.1314	0.0157	2.4369	4.5124	0.6578	0.2418	0.0128	0.0439	0.0772	0.0155	1.0623	0.0409	0.0243	0.1954	1.1256	Bacteria	Bacteroidetes	Bacteroidia	Bacteroidales
Other	1.4463	6.3442	13.5704	4.6133	2.5906	4.9886	3.6455	11.7292	27.1628	5.5483	3.5142	6.1487	10.5595	6.9885	3.8415	8.3355	4.3821	8.641	4.8814	5.7763	8.7799	1.9721	19.1178	15.5772	6.7597	9.0159	1.202	35.7839	2.9558	6.4072	9.1139	3.9716	1.3811	4.1759	7.8278
Unclassified	0.0741	0.4147	0.481	0.333	0.385	0.4878	0.1596	0.4279	0.3415	0.7851	0.431	0.4555	0.5168	1.5978	1.7668	0.4721	0.2315	1.0642	0.3451	0.4237	0.4796	0.1752	2.3532	0.4024	0.0345	0.4552	0.2109	0.0453	0.367	0.2105	0.2076	0.3407	0.8357	0.311	0.3955
Genus	BPH-1	BPH-2	BPH-3	BPH-4	BPH-5	BPH-6	BPH-7	BPH-8	BPH-9	BPH-10	BPH-11	BPH-12	BPH-13	BPH-14	BPH-15	BPH-16	BPH-17	BPH-18	BPH-19	BPH-20	mPca-1	mPca-2	mPca-3	mPca-4	mPca-5	nmPca-1	nmPca-2	nmPca-3	nmPca-4	nmPca-5	nmPca-6	nmPca-7	nmPca-8	nmPca-9	nmPca-10	Domain	Phylum	Class	Order	Family
Bacteroides	9.7402	16.9042	31.4148	44.136	10.6186	6.8992	44.8948	18.1917	0.3681	22.9491	5.4643	33.8079	3.259	4.0445	20.8125	2.4642	2.0542	15.8509	31.64	13.574	5.9894	36.4952	41.0887	24.2583	51.1541	7.3741	9.2107	11.3862	1.0855	15.3303	36.0351	3.5496	9.0542	7.2128	1.7471	Bacteria	Bacteroidetes	Bacteroidia	Bacteroidales	Bacteroidaceae
Faecalibacterium	0.2621	1.7833	5.6001	9.0019	13.6305	40.9486	19.5385	0.1107	0.2833	7.6686	25.2204	2.8329	2.8285	4.8372	27.6493	9.134	33.6683	4.957	26.0171	10.57	4.0726	16.8156	4.1048	8.5405	0.5835	18.1652	3.8402	0.4047	3.663	15.0733	5.2788	4.6005	3.9322	6.5942	0.2938	Bacteria	Firmicutes	Clostridia	Clostridiales	Ruminococcaceae
Bifidobacterium	1.7412	20.1805	0.1244	0.1934	0.043	1.2793	0.1357	0.2311	19.3106	0.3719	0.5962	0.1679	2.3171	0.2455	0.0523	1.6538	23.831	4.6068	0.3632	11.7792	0.203	2.8305	0.197	0.0792	0.0366	0.1851	7.2329	41.5002	0.1749	2.1535	6.3462	30.3844	3.8608	0.1241	0.0946	Bacteria	Actinobacteria	Actinobacteria	Bifidobacteriales	Bifidobacteriaceae
Subdoligranulum	0.1636	0.0481	3.2792	0.0419	2.7228	9.1688	1.8726	0.0438	0.1187	0.8417	3.3921	0.075	3.2941	3.1325	4.5662	5.3295	0.5607	2.2046	2.5772	0.0434	24.1214	0.3169	0.2123	0.8087	0.0764	2.3157	0.1767	0.0892	0.8917	14.1196	11.5855	28.8839	1.6334	32.2774	0.0565	Bacteria	Firmicutes	Clostridia	Clostridiales	Ruminococcaceae
Phascolarctobacterium	11.7524	3.0988	5.0551	6.9798	0.0562	4.8086	0.0715	2.1205	0.0436	17.0139	0.2891	1.9291	0.282	0.428	7.17	4.359	0.1612	4.7731	3.9975	22.2825	0.3601	0.063	11.7292	3.7364	15.4459	4.8544	6.6516	0.0213	0.7391	7.1991	0.3861	5.6139	0.0912	3.5928	2.0945	Bacteria	Firmicutes	Negativicutes	Selenomonadales	Acidaminococcaceae
Prevotella_9	0.0179	0.0166	0.1024	0.2114	0.1652	0.0082	0.1064	0.0014	6.7141	0.0391	12.8535	0.0196	0.2227	2.5607	0.0039	13.1167	0.0274	0.0626	0.0472	0.1084	0.1293	0.0157	0.1828	0.0667	0.0452	13.5771	0.5044	0.0133	54.3018	0.0279	0.1253	0.0085	43.0479	0.2175	0.0325	Bacteria	Bacteroidetes	Bacteroidia	Bacteroidales	Prevotellaceae
Dialister	0.0243	0.0282	0.1189	0.1396	22.093	0.2069	6.0745	0.015	8.3536	0.0435	16.2941	0.1375	22.2558	14.6713	0.0542	15.0659	1.0614	0.043	0.0145	0.442	8.7051	1.6219	0.0908	0.2176	0.0258	5.5344	0.0741	1.7055	2.9033	0.1022	2.672	0.0085	3.4931	0.515	0.137	Bacteria	Firmicutes	Negativicutes	Selenomonadales	Veillonellaceae
Megasphaera	1.1851	20.207	0.1097	0.1934	0.0215	0.0246	2.0468	0.4689	32.4095	0.1261	0.0575	0.0357	2.3791	2.0977	0.0155	1.5168	0.0137	0.0254	0.04	0.03	0.3372	1.74	0.0318	0.0553	1.3736	0.0642	39.5731	0.6417	0.0583	0.0975	7.9902	0.0528	14.2019	2.7175	0.065	Bacteria	Firmicutes	Negativicutes	Selenomonadales	Veillonellaceae
Lachnoclostridium	50.4334	0.3716	0.5084	0.9094	1.0574	0.6356	0.5502	1.8881	0.0739	0.7134	1.1852	0.5073	0.6693	0.4736	1.3271	0.2789	1.0305	0.4812	0.6665	0.6605	0.8234	3.6257	0.4046	0.2805	9.7662	1.3694	0.0556	0.5006	0.3498	0.4645	0.393	1.9502	0.4118	1.1965	20.8166	Bacteria	Firmicutes	Clostridia	Clostridiales	Lachnospiraceae
Escherichia-Shigella	8.0118	0.564	7.3997	0.5005	0.5601	0.5584	0.3962	0.8545	0.6781	0.0892	1.1923	0.7449	8.7609	4.1041	0.8679	0.3153	0.739	0.2093	0.2561	0.5087	3.9024	3.6847	3.3782	5.5248	6.2298	1.1994	3.6777	0.4567	0.1835	0.9847	1.2236	0.4735	9.0891	11.3358	5.2596	Bacteria	Proteobacteria	Gammaproteobacteria	Enterobacteriales	Enterobacteriaceae
Other	11.1859	34.5226	41.2559	33.4801	41.4873	28.7919	19.0646	73.0474	29.5923	39.0939	26.1692	54.1807	47.137	53.0112	26.0581	36.833	33.4558	56.4878	28.3646	33.8265	38.6171	25.9308	28.0518	49.4866	13.8298	32.9196	28.261	42.379	28.2019	39.8474	24.4402	21.1607	8.4373	29.6073	55.941
Unclassified	5.4831	2.276	5.0313	4.2137	7.5471	6.6693	5.2473	3.0269	2.0536	11.0505	7.2869	5.5623	6.5908	10.3954	11.4224	9.9362	3.3951	10.2993	6.0152	6.1749	12.7384	6.8597	10.5285	6.9459	1.4339	12.4419	0.741	0.9013	7.4461	4.5981	3.5232	3.3128	2.7471	4.6092	13.4611
Species	BPH-1	BPH-2	BPH-3	BPH-4	BPH-5	BPH-6	BPH-7	BPH-8	BPH-9	BPH-10	BPH-11	BPH-12	BPH-13	BPH-14	BPH-15	BPH-16	BPH-17	BPH-18	BPH-19	BPH-20	mPca-1	mPca-2	mPca-3	mPca-4	mPca-5	nmPca-1	nmPca-2	nmPca-3	nmPca-4	nmPca-5	nmPca-6	nmPca-7	nmPca-8	nmPca-9	nmPca-10	Domain	Phylum	Class	Order	Family	Genus
Phascolarctobacterium_faecium	11.7384	3.0905	5.0496	6.9618	0.0397	0.2644	0.0715	2.1137	0.0363	17.0139	0.1131	0.0143	0.278	0.4016	7.1661	0.0759	0.1389	4.7653	0.0854	22.2808	0.3552	0.0591	11.7233	0.1069	15.4459	4.8412	6.6473	0.016	0.0926	7.1945	0.3861	5.6088	0.0881	3.5843	2.0874	Bacteria	Firmicutes	Negativicutes	Selenomonadales	Acidaminococcaceae	Phascolarctobacterium
Bacteroides_uniformis	0.0511	9.0974	0.4078	9.9611	1.6043	1.1151	0.5172	0.4703	0.0182	7.0139	0.149	13.068	0.0391	0.3824	6.1626	0.0875	0.1286	5.0176	0.9571	9.2322	0.7824	0.0236	0.1026	0.6854	9.5961	0.3343	0.2251	0.6883	0.0789	2.6846	0.1133	1.1259	0.0365	2.3844	0.0113	Bacteria	Bacteroidetes	Bacteroidia	Bacteroidales	Bacteroidaceae	Bacteroides
Bifidobacterium_longum_subsp_longum	0.0729	0.5192	0.0347	0.0818	0.0297	0.2398	0.0385	0.0164	6.0857	0.087	0.1006	0.1304	0.3711	0.0403	0.0213	0.0578	23.5875	0.0352	0.0381	0.02	0.1244	2.2715	0.0094	0.0138	0.0172	0.0737	2.9795	7.5571	0.012	1.4723	1.3266	13.1781	3.3792	0.0102	0.0353	Bacteria	Actinobacteria	Actinobacteria	Bifidobacteriales	Bifidobacteriaceae	Bifidobacterium
Bacteroides_caccae	3.9823	1.6589	0.759	1.0769	0.0843	0.3843	4.9557	1.3877	0.0036	1.3832	0.1167	3.4831	1.0175	0.2192	2.4681	0.0743	0.0171	0.225	0.2906	0.6172	0.2374	0.1063	10.8563	1.1231	7.9393	0.3343	0.1468	0.1132	0.1183	0.3329	7.0258	0.62	1.1608	0.0952	0.0339	Bacteria	Bacteroidetes	Bacteroidia	Bacteroidales	Bacteroidaceae	Bacteroides
Bacteroides_stercoris_ATCC_43183	0.0281	0.0182	0.8504	0.0499	0.2561	1.5125	0.6804	2.435	0.0121	6.9965	0.8817	6.3304	0.085	0.4858	0.0155	0.477	0.2623	1.1326	0.7919	0.0267	0.3159	0.0276	0.0189	5.7662	11.8266	0.0926	0.0812	1.619	0.036	0.0464	3.4271	0.2061	0.0805	0.0102	0.0085	Bacteria	Bacteroidetes	Bacteroidia	Bacteroidales	Bacteroidaceae	Bacteroides
Bacteroides_thetaiotaomicron	0.4193	0.1526	3.6395	1.5276	1.0508	0.156	0.3393	2.275	0.0133	1.381	0.1203	1.6147	0.4845	0.1175	0.864	0.0528	0.0309	1.6471	0.2888	0.5788	0.3356	1.4152	4.4657	2.0323	10.6048	0.1757	0.161	0.1504	0.0412	0.5759	1.088	0.0937	0.114	0.9738	0.1737	Bacteria	Bacteroidetes	Bacteroidia	Bacteroidales	Bacteroidaceae	Bacteroides
Parabacteroides_distasonis	0.4014	0.0216	0.0293	0.8715	0.3701	0.0509	0.0018	0.082	0.0799	0.0239	0.2747	0.0429	0.0094	0.1614	0.0194	0.0809	0.0017	0.0333	0.0073	0.005	0.46	0.1024	0.0625	0.0566	0.0366	0.289	16.1088	0.3076	0	0.0031	0.0257	0.092	0.5364	0.0153	2.5013	Bacteria	Bacteroidetes	Bacteroidia	Bacteroidales	Tannerellaceae	Parabacteroides
Bacteroides_fragilis	0.1125	0.2538	18.2157	0.6541	0.3519	0.0066	0.1596	0.3295	0.0036	0.0065	0.0144	0.8252	0.004	0.0105	0.1104	0.0066	0	0.0137	0	0.015	0.0065	0.0039	0.0413	0.0013	0.0032	0.0189	0.0028	0.7296	0.0069	0.0015	0.6109	0.0017	0.003	0	0.0042	Bacteria	Bacteroidetes	Bacteroidia	Bacteroidales	Bacteroidaceae	Bacteroides
Bacteroides_dorei	0.0026	0.0083	0.086	0.002	0.7617	0	0.0018	0.1367	0.0545	0	0	2.799	0.027	0.1912	0.0794	0.005	0	0.0646	1.3113	0.0017	0.0868	12.6092	0.0106	0.283	0.0011	0.0208	0.0086	0.1012	0.0189	0.0108	0.0189	0.0051	0	0.0153	0.0014	Bacteria	Bacteroidetes	Bacteroidia	Bacteroidales	Bacteroidaceae	Bacteroides
Megasphaera_sp_MH	0	1.211	0.0091	0.006	0.005	0	0.9702	0.0068	1.2302	0.1174	0.0018	0.0018	0.0094	2.0749	0.0019	1.4904	0.0034	0.0098	0	0.0067	0.0033	1.6908	0	0.0151	0.0043	0.0321	0.0028	0.0027	0.0514	0.0015	7.9697	0	0.0122	0.0051	0	Bacteria	Firmicutes	Negativicutes	Selenomonadales	Veillonellaceae	Megasphaera
Other	0.8241	2.5204	3.4475	12.909	2.4434	5.4124	6.3696	7.7932	9.5544	9.4678	4.7807	8.0174	4.1492	4.3105	4.0276	2.9229	0.7917	15.9825	4.9034	4.3871	4.1563	1.7796	8.9675	7.8856	7.7813	2.8699	1.5265	5.1289	2.2477	2.0299	7.6294	3.6138	0.7593	2.558	3.8023
Unclassified	82.368	81.4486	67.4715	65.8988	93.0046	90.8574	85.894	82.9539	82.9078	56.5094	93.4476	63.6735	93.5236	91.606	79.0635	94.6707	75.0373	71.0739	91.3257	62.8293	93.1366	79.911	63.7428	82.0311	36.7439	90.9184	72.1085	83.5862	97.2957	85.645	70.378	75.4543	93.8296	90.3486	91.3394
