# Supplementary material for: Gut dysbiosis promotes prostate cancer progression and docetaxel resistance via activating NF-κB-IL6-STAT3 axis
Source: Microbiome. 2022 Jun 16;10:94. doi: 10.1186/s40168-022-01289-w (PMC9202177; doi:10.1186/s40168-022-01289-w)
Supplement: Supplementary file 8 — Additional file 7. Mouse (phylum to species). [file 40168_2022_1289_MOESM7_ESM.xlsx]

## Sheet: Sheet1
Phylum	Abx-1	Abx-2	Abx-3	Abx-4	Abx-5	FMT-Abx-1	FMT-Abx-2	FMT-Abx-3	FMT-Abx-4	FMT-Abx-5	FMT-NC-1	FMT-NC-2	FMT-NC-3	FMT-NC-4	FMT-NC-5	NC-1	NC-2	NC-3	NC-4	NC-5	Domain
Firmicutes	34.1482	24.7232	24.0533	43.6126	19.6904	29.4297	27.0127	23.1041	31.9196	17.3953	47.6063	51.5296	53.4659	41.4336	49.9234	56.8117	42.8167	36.5939	51.0591	49.1115	Bacteria
Bacteroidetes	4.1145	6.1115	3.0024	6.8462	28.627	4.6232	15.0562	6.5237	13.8504	6.3408	46.0393	43.7447	38.0729	50.083	41.51	21.7564	37.1224	42.1222	38.2183	36.8428	Bacteria
Proteobacteria	44.9712	46.792	54.992	37.206	43.3994	39.4301	32.5781	43.7046	32.9151	41.6526	1.9036	1.9773	0.3362	3.0217	1.9353	6.0044	7.1755	4.0815	3.236	3.6331	Bacteria
Cyanobacteria	7.2783	9.5744	9.7985	3.6152	4.4403	19.0739	13.7216	18.2467	13.1394	14.8943	0.2594	0.3187	0.1892	0.7743	0.1901	0.0232	0.0093	0.0194	0.0416	0.0423	Bacteria
Actinobacteria	4.9306	5.7798	4.4572	5.4462	3.1088	4.0731	6.5557	5.323	3.3523	8.6288	1.8681	0.2922	4.8244	1.4363	2.861	5.9294	2.6642	2.2959	2.9164	3.1517	Bacteria
Verrucomicrobia	0.012	0.0076	0.0097	0.0555	0.0072	0.8865	0.0161	0.3844	0.1887	0.8135	0.017	0.0218	0.0277	0.0251	0.0133	8.0567	8.1609	13.7788	2.5552	3.5704	Bacteria
Patescibacteria	0.2997	0.5514	0.3604	1.7628	0.1502	0	0.48	0.0337	0.002	0.0624	0.7318	0.7819	1.9516	0.781	2.1741	0.9369	0.4649	0.4634	0.7323	1.8929	Bacteria
Epsilonbacteraeota	0.4223	0.168	0.0097	0.3329	0.016	0.0302	0	0	0.4704	0.3815	0.0031	0.0031	0.0015	0.0117	0.0044	0.165	1.2958	0.4051	0.9674	1.2956	Bacteria
Fusobacteria	0.0009	0.4055	0.3206	0.1707	0.0943	0.0123	1.397	0.0099	0.0117	3.1798	0	0.0016	0.0015	0.0168	0.0074	0	0	0	0	0	Bacteria
Planctomycetes	0	0.0008	0.3171	0	0	0.0057	0.0204	0.1001	0.9877	2.9737	0.0463	0.0575	0.0247	0.124	0.0339	0	0	0	0	0	Bacteria
Other	0.1917	0.4911	0.7084	0.2347	0.1597	2.0092	3.1363	2.5096	2.618	3.3058	0.7643	0.6761	0.3667	1.5939	0.5115	0.0068	0.1282	0.0259	0.0931	0.3696
Unclassified	3.6304	5.3946	1.9707	0.7171	0.3067	0.4262	0.0258	0.0604	0.5447	0.3716	0.7611	0.5953	0.7379	0.6989	0.8358	0.3096	0.1622	0.2139	0.1806	0.09
Class	Abx-1	Abx-2	Abx-3	Abx-4	Abx-5	FMT-Abx-1	FMT-Abx-2	FMT-Abx-3	FMT-Abx-4	FMT-Abx-5	FMT-NC-1	FMT-NC-2	FMT-NC-3	FMT-NC-4	FMT-NC-5	NC-1	NC-2	NC-3	NC-4	NC-5	Domain	Phylum
Bacteroidia	4.1145	6.1098	3.0024	6.7779	28.627	4.6232	14.9216	6.5237	13.8504	6.1287	46.0393	43.7447	38.0729	50.083	41.51	21.7564	37.1224	42.1222	38.2183	36.8428	Bacteria	Bacteroidetes
Clostridia	9.7524	12.1695	7.0293	9.8297	4.0545	18.0296	17.5758	13.5726	19.1459	10.1488	26.3119	50.1088	22.5168	35.9148	30.5613	16.0685	25.2471	26.9338	19.5104	33.3911	Bacteria	Firmicutes
Gammaproteobacteria	35.18	37.3576	46.8417	31.0854	40.0166	14.2626	12.3988	14.807	14.841	16.2231	0.1436	0.2922	0.0728	0.3302	0.1164	0.2836	0.2888	0.3224	0.4314	0.5142	Bacteria	Proteobacteria
Bacilli	23.9467	11.5731	15.8527	30.8122	15.2628	10.8236	7.8999	8.9351	11.5092	6.6727	10.3083	0.7306	19.9147	4.292	6.201	8.9281	11.4845	4.7474	18.3769	8.2973	Bacteria	Firmicutes
Alphaproteobacteria	7.839	8.6836	8.001	5.3694	3.128	25.0248	19.9748	27.5909	17.4942	25.0312	0.1791	0.1586	0.1324	0.4089	0.1577	0.0014	0.0031	0.0032	0.0029	0.0055	Bacteria	Proteobacteria
Oxyphotobacteria	7.2774	9.5744	9.7208	3.6109	4.4395	19.0739	13.7119	18.2467	13.1394	14.8764	0.2578	0.3156	0.1863	0.7592	0.1857	0.0068	0.0015	0.0016	0.0244	0.0396	Bacteria	Cyanobacteria
Erysipelotrichia	0.3495	0.9654	0.9663	2.7658	0.3642	0.3327	0.4596	0.0406	0.5809	0.0951	10.7066	0.6513	10.7039	1.2033	12.9031	31.4878	6.0017	4.8527	13.0442	7.254	Bacteria	Firmicutes
Actinobacteria	4.8043	5.5575	4.08	4.3237	2.9882	3.9172	4.6259	3.9242	2.9084	5.124	0.6639	0.0746	2.9296	0.1693	0.9802	0.3109	0.1807	0.0648	0.0788	0.03	Bacteria	Actinobacteria
Verrucomicrobiae	0.012	0.0076	0.0097	0.0555	0.0072	0.8865	0.0161	0.3844	0.1887	0.8135	0.017	0.0218	0.0277	0.0251	0.0133	8.0567	8.1609	13.7788	2.5552	3.5704	Bacteria	Verrucomicrobia
Deltaproteobacteria	1.9521	0.7474	0.1493	0.7512	0.2548	0.1427	0.2045	1.3067	0.5799	0.3983	1.5624	1.5265	0.131	2.2575	1.6553	5.7194	6.8836	3.7558	2.8017	3.1135	Bacteria	Proteobacteria
Other	1.1312	1.8415	2.3433	3.7303	0.5416	2.4571	8.1843	4.608	5.2155	13.6249	2.7481	1.7303	4.2381	3.7913	4.6045	6.7912	4.3986	3.1546	4.6719	6.8066
Unclassified	3.6406	5.4124	2.0033	0.8878	0.3155	0.4262	0.0269	0.0604	0.5467	0.8631	1.0622	0.6451	1.074	0.7659	1.1114	0.5891	0.227	0.2625	0.2838	0.135
Order	Abx-1	Abx-2	Abx-3	Abx-4	Abx-5	FMT-Abx-1	FMT-Abx-2	FMT-Abx-3	FMT-Abx-4	FMT-Abx-5	FMT-NC-1	FMT-NC-2	FMT-NC-3	FMT-NC-4	FMT-NC-5	NC-1	NC-2	NC-3	NC-4	NC-5	Domain	Phylum	Class
Bacteroidales	3.304	5.5371	1.4866	5.7834	27.313	3.9768	14.2027	6.0215	13.2949	5.1438	45.9945	43.6981	38.0277	50.031	41.4923	21.7564	37.1208	42.1206	38.2169	36.8415	Bacteria	Bacteroidetes	Bacteroidia
Clostridiales	9.5551	12.1695	7.0293	9.8297	4.0545	17.9956	17.5758	13.5686	19.1459	10.1488	26.3119	50.1088	22.5168	35.9148	30.5613	16.0685	25.244	26.9338	19.5104	33.3911	Bacteria	Firmicutes	Clostridia
Lactobacillales	12.7834	5.3064	6.2308	28.0806	10.2578	6.1343	2.8436	4.3155	5.672	2.8251	10.2913	0.7182	19.9089	4.2568	6.1833	8.9281	11.4845	4.7474	18.3726	8.2973	Bacteria	Firmicutes	Bacilli
Chloroplast	7.2774	9.5744	9.7208	3.6109	4.4395	18.7346	13.7076	18.2417	13.1346	13.8835	0.2578	0.3124	0.1863	0.7525	0.1828	0.0068	0.0015	0.0016	0.0244	0.0396	Bacteria	Cyanobacteria	Oxyphotobacteria
Enterobacteriales	23.9061	26.2138	11.8222	19.8344	11.9408	2.5563	2.8683	3.2049	3.235	7.3991	0.0139	0.1881	0.0029	0.0486	0.0074	0.0041	0.0046	0.0032	0	0	Bacteria	Proteobacteria	Gammaproteobacteria
Erysipelotrichales	0.3495	0.9654	0.9663	2.7658	0.3642	0.3327	0.4596	0.0406	0.5809	0.0951	10.7066	0.6513	10.7039	1.2033	12.9031	31.4878	6.0017	4.8527	13.0442	7.254	Bacteria	Firmicutes	Erysipelotrichia
Pseudomonadales	7.3862	5.9095	31.7663	7.9431	24.8193	3.8444	2.906	3.2158	3.6193	2.3663	0.0232	0.0218	0.0102	0.0352	0.0177	0.0014	0.0015	0.0016	0.0029	0.0095	Bacteria	Proteobacteria	Gammaproteobacteria
Rickettsiales	0.6483	2.3889	3.9122	0.8793	0.9042	16.732	14.9216	19.808	12.2133	16.8404	0.0309	0.0264	0.0131	0.057	0.0074	0.0014	0	0	0.0014	0.0055	Bacteria	Proteobacteria	Alphaproteobacteria
Bacillales	11.1633	6.2667	9.6219	2.7317	5.0051	4.6893	5.0564	4.6196	5.8373	3.8477	0.017	0.0078	0.0058	0.0352	0.0177	0	0	0	0.0043	0	Bacteria	Firmicutes	Bacilli
Rhizobiales	5.0606	4.0042	2.6614	2.7274	0.8499	7.034	4.105	4.3779	4.034	4.0924	0.0602	0.0591	0.0568	0.1408	0.0427	0	0.0015	0.0016	0.0014	0	Bacteria	Proteobacteria	Alphaproteobacteria
Other	14.7914	15.4468	12.3237	14.6146	9.6819	17.3647	20.8955	22.2346	17.9235	31.4404	5.1191	3.4638	7.4125	6.3644	7.3046	21.1565	19.9079	21.0732	10.5346	14.0265
Unclassified	3.7743	6.2167	2.4582	1.1994	0.3698	0.6048	0.4585	0.3517	1.3094	1.9174	1.1734	0.7446	1.1555	1.1614	1.2794	0.5891	0.2317	0.2641	0.2866	0.135
Family	Abx-1	Abx-2	Abx-3	Abx-4	Abx-5	FMT-Abx-1	FMT-Abx-2	FMT-Abx-3	FMT-Abx-4	FMT-Abx-5	FMT-NC-1	FMT-NC-2	FMT-NC-3	FMT-NC-4	FMT-NC-5	NC-1	NC-2	NC-3	NC-4	NC-5	Domain	Phylum	Class	Order
Muribaculaceae	1.3555	0.6396	0.719	3.3932	2.08	2.0782	0.6415	2.234	10.0394	2.8984	36.401	25.293	30.2592	33.7998	25.227	18.7699	29.1237	32.3228	34.6255	21.6529	Bacteria	Bacteroidetes	Bacteroidia	Bacteroidales
Lachnospiraceae	1.9512	1.3658	0.3984	2.514	0.5312	8.8381	6.73	6.6208	8.2244	4.8871	16.2213	32.5291	11.5015	20.8266	19.1911	10.8632	12.6537	19.594	10.2941	18.0143	Bacteria	Firmicutes	Clostridia	Clostridiales
Lactobacillaceae	3.1232	2.6918	4.9041	24.0599	9.697	3.1442	1.2001	0.8867	1.949	0.6926	10.2049	0.6607	19.855	4.0859	6.1332	8.9186	11.4598	4.7393	18.3453	8.2646	Bacteria	Firmicutes	Bacilli	Lactobacillales
Ruminococcaceae	1.7382	4.1475	0.4319	3.6877	0.647	5.4907	8.1679	3.6398	9.085	3.5851	6.5691	15.4687	5.8912	11.6811	8.804	4.5125	11.3872	6.6577	8.2204	13.3774	Bacteria	Firmicutes	Clostridia	Clostridiales
Enterobacteriaceae	23.9061	26.2138	11.8222	19.8344	11.9408	2.5563	2.8683	3.2049	3.235	7.3991	0.0139	0.1881	0.0029	0.0486	0.0074	0.0041	0.0046	0.0032	0	0	Bacteria	Proteobacteria	Gammaproteobacteria	Enterobacteriales
Erysipelotrichaceae	0.3495	0.9654	0.9663	2.7658	0.3642	0.3327	0.4596	0.0406	0.5809	0.0951	10.7066	0.6513	10.7039	1.2033	12.9031	31.4878	6.0017	4.8527	13.0442	7.254	Bacteria	Firmicutes	Erysipelotrichia	Erysipelotrichales
Mitochondria	0.6483	2.3889	3.9122	0.8793	0.9042	16.732	14.9216	19.808	12.2133	16.8404	0.0309	0.0264	0.0131	0.057	0.0074	0.0014	0	0	0.0014	0.0055	Bacteria	Proteobacteria	Alphaproteobacteria	Rickettsiales
Moraxellaceae	6.7112	4.8508	30.6878	6.6968	23.713	2.993	1.8803	2.0379	3.0247	1.7073	0.0201	0.0218	0.0073	0.0251	0.0162	0.0014	0	0.0016	0.0014	0.0082	Bacteria	Proteobacteria	Gammaproteobacteria	Pseudomonadales
Rikenellaceae	0.1568	0.0908	0.1113	0.7683	0.2149	0.0501	1.3798	0.2972	0.2523	0.0803	6.5459	10.841	6.6887	10.8515	13.9202	2.0128	4.1885	3.3005	1.8774	8.1814	Bacteria	Bacteroidetes	Bacteroidia	Bacteroidales
Bacteroidaceae	1.5243	4.6243	0.4046	0.939	24.9215	1.3552	8.3057	1.9685	1.9568	0.8185	2.6878	7.0465	0.8121	4.8786	1.866	0.195	0.3351	0.3095	0.182	0.2564	Bacteria	Bacteroidetes	Bacteroidia	Bacteroidales
Other	47.341	36.0088	33.0373	29.5319	20.1509	36.9234	38.1918	39.4915	34.3322	41.3033	8.0891	4.8197	12.2229	9.2085	9.3773	22.5121	24.26	27.5056	12.9179	22.5477
Unclassified	11.1946	16.0116	12.6048	4.9298	4.8357	19.5057	15.2542	19.7704	15.107	19.6932	2.5088	2.4545	2.0433	3.3351	2.547	0.7214	0.5853	0.7129	0.4901	0.4378
Genus	Abx-1	Abx-2	Abx-3	Abx-4	Abx-5	FMT-Abx-1	FMT-Abx-2	FMT-Abx-3	FMT-Abx-4	FMT-Abx-5	FMT-NC-1	FMT-NC-2	FMT-NC-3	FMT-NC-4	FMT-NC-5	NC-1	NC-2	NC-3	NC-4	NC-5	Domain	Phylum	Class	Order	Family
Lactobacillus	3.1149	2.6909	4.8388	24.0557	9.6906	2.9145	1.1527	0.5875	1.7965	0.6877	10.2049	0.6607	19.855	4.0859	6.1332	8.9118	11.432	4.7231	18.3138	8.2578	Bacteria	Firmicutes	Bacilli	Lactobacillales	Lactobacillaceae
Enterobacter	21.1517	22.4573	10.2764	17.7643	10.5253	1.0301	0.8417	1.1096	1.2214	3.2343	0.0046	0.0622	0.0029	0.0268	0.0074	0	0	0.0016	0	0	Bacteria	Proteobacteria	Gammaproteobacteria	Enterobacteriales	Enterobacteriaceae
Lachnospiraceae_NK4A136_group	0.3347	0.1103	0.0336	0.1665	0.115	1.1756	0.0118	0.8451	0.7941	0.4221	6.1106	14.3432	7.3421	11.6392	11.8876	6.7053	3.0935	7.1389	3.3234	5.1674	Bacteria	Firmicutes	Clostridia	Clostridiales	Lachnospiraceae
Acinetobacter	6.1598	3.5944	29.8257	5.9755	22.6666	2.3711	1.354	1.9784	2.8106	1.6241	0.0139	0.0202	0.0044	0.0168	0.0103	0.0014	0	0.0016	0.0014	0.0082	Bacteria	Proteobacteria	Gammaproteobacteria	Pseudomonadales	Moraxellaceae
Bacteroides	1.5243	4.6243	0.4046	0.939	24.9215	1.3552	8.3057	1.9685	1.9568	0.8185	2.6878	7.0465	0.8121	4.8786	1.866	0.195	0.3351	0.3095	0.182	0.2564	Bacteria	Bacteroidetes	Bacteroidia	Bacteroidales	Bacteroidaceae
Alistipes	0.1079	0.0297	0.0486	0.4055	0.1406	0.0491	0.5446	0.2932	0.0518	0.0803	6.5459	10.841	6.6887	10.8515	13.9202	1.3337	3.2464	2.4677	1.4002	5.0365	Bacteria	Bacteroidetes	Bacteroidia	Bacteroidales	Rikenellaceae
Dubosiella	0	0	0	0.1238	0	0	0	0	0.001	0	0	0	0	0	0	30.7364	5.3639	4.6081	12.845	5.9993	Bacteria	Firmicutes	Erysipelotrichia	Erysipelotrichales	Erysipelotrichaceae
Akkermansia	0.0101	0.0076	0.0097	0.047	0.0072	0.6729	0.0161	0.1337	0.1887	0.8116	0	0	0.0015	0	0	8.0567	8.1609	13.7788	2.5552	3.5704	Bacteria	Verrucomicrobia	Verrucomicrobiae	Verrucomicrobiales	Akkermansiaceae
Turicibacter	0.3025	0.7058	0.9487	2.1	0.2612	0	0.0667	0	0.001	0.0178	8.3306	0.4508	10.4391	0.9452	12.0438	0	0	0	0	0	Bacteria	Firmicutes	Erysipelotrichia	Erysipelotrichales	Erysipelotrichaceae
Triticum_aestivum_bread_wheat	0.1217	0.5701	1.0299	0.2219	0.2947	5.5673	5.3158	6.4891	4.1122	5.5996	0	0	0	0	0	0	0	0	0	0	Bacteria	Proteobacteria	Alphaproteobacteria	Rickettsiales	Mitochondria
Other	46.2832	37.023	31.8147	30.7611	20.0272	45.5318	48.5485	47.6362	46.8753	42.7616	18.2689	22.2941	19.2323	20.8363	18.7445	17.4518	27.8227	24.7429	17.4426	34.1303
Unclassified	20.8889	28.1853	20.7692	17.4399	11.3505	39.3309	33.8438	38.9602	40.1919	43.9436	47.8317	44.2825	35.6235	46.7212	35.3871	26.6085	40.5449	42.2276	43.9365	37.5738
Species	Abx-1	Abx-2	Abx-3	Abx-4	Abx-5	FMT-Abx-1	FMT-Abx-2	FMT-Abx-3	FMT-Abx-4	FMT-Abx-5	FMT-NC-1	FMT-NC-2	FMT-NC-3	FMT-NC-4	FMT-NC-5	NC-1	NC-2	NC-3	NC-4	NC-5	Domain	Phylum	Class	Order	Family	Genus
Lactobacillus_gasseri	0.8336	0.3673	2.8027	15.3656	2.6096	0.034	0.0032	0.004	0.1936	0.002	7.7239	0.2409	17.4421	3.2714	5.2547	6.3657	1.8286	0.8085	1.6868	1.7743	Bacteria	Firmicutes	Bacilli	Lactobacillales	Lactobacillaceae	Lactobacillus
Lactobacillus_murinus	1.966	1.9877	0.5521	4.0847	6.1209	1.3637	0.2917	0.0585	0.0704	0.0079	0.0324	0.042	0.0669	0.0184	0.0781	1.6869	8.6582	3.5338	16.0251	6.0211	Bacteria	Firmicutes	Bacilli	Lactobacillales	Lactobacillaceae	Lactobacillus
Bacteroides_acidifaciens	0.0369	0.6057	0.3622	0.0896	24.6923	0.3308	0.0011	0.0971	0.3403	0.2487	2.6431	6.9004	0.7815	4.7965	1.7923	0.1446	0.2795	0.209	0.0774	0.1391	Bacteria	Bacteroidetes	Bacteroidia	Bacteroidales	Bacteroidaceae	Bacteroides
Acinetobacter_calcoaceticus	2.132	0.1748	10.9724	1.639	8.0292	0.5472	0.6942	0.2001	0.2904	0.1714	0.0062	0.0078	0	0.0084	0.0074	0.0014	0	0	0	0	Bacteria	Proteobacteria	Gammaproteobacteria	Pseudomonadales	Moraxellaceae	Acinetobacter
Lachnospiraceae_bacterium_DW17	0.0111	0.0008	0	0.0171	0.0264	0.0123	0.0011	0.0059	0.3853	0.4083	0.6237	2.4188	1.7726	0.9301	3.4506	0.9396	1.2788	0.7761	1.585	1.3952	Bacteria	Firmicutes	Clostridia	Clostridiales	Lachnospiraceae	Lachnospiraceae_NK4A136_group
Lactobacillus_reuteri	0.2232	0.1145	1.1244	3.3634	0.8036	0.0047	0.0204	0.1902	0.9965	0.0525	1.953	0.3171	1.5223	0.5916	0.5439	0.4609	0.6394	0.2592	0.2709	0.27	Bacteria	Firmicutes	Bacilli	Lactobacillales	Lactobacillaceae	Lactobacillus
Bacteroides_graminisolvens_DSM_19988_=_JCM_15093	1.4487	3.8752	0.0088	0.6402	0.1446	0	0	0	0.0587	0	0.0232	0.0264	0.016	0.0469	0.0251	0	0	0	0	0	Bacteria	Bacteroidetes	Bacteroidia	Bacteroidales	Bacteroidaceae	Bacteroides
Weissella_confusa	0.3486	0.2155	0.28	0.1622	0.0016	1.2418	0.9202	0.5588	0.9222	0.2834	0	0	0	0.0034	0	0	0	0	0	0	Bacteria	Firmicutes	Bacilli	Lactobacillales	Leuconostocaceae	Weissella
Acinetobacter_radioresistens	0.7561	0.0119	1.5714	0.4866	1.2109	0.2826	0.0506	0.1981	0.1604	0.1982	0	0	0	0	0	0	0	0	0.0014	0	Bacteria	Proteobacteria	Gammaproteobacteria	Pseudomonadales	Moraxellaceae	Acinetobacter
Thermoactinomyces_sp_Gus2-1	0.9987	0.7177	0.5618	0.1238	0.0927	0.19	0.0183	0.2447	0.4303	0.0664	0	0	0	0	0	0	0	0	0	0	Bacteria	Firmicutes	Bacilli	Bacillales	Thermoactinomycetaceae	Thermoactinomyces
Other	5.8313	3.9	5.3352	2.4542	3.1435	6.2982	11.0673	7.415	6.6154	5.3056	0.9214	1.2577	0.8765	0.6694	0.8709	0.8947	0.9296	0.8115	0.648	1.589
Unclassified	85.4138	88.0282	76.429	71.5737	53.1252	89.6943	86.9328	91.0283	89.5372	93.2559	86.073	88.7889	77.5225	89.6648	87.9769	89.5063	86.3856	93.6016	79.7056	88.8115
